# Supplementary material for: Cardiac macrophages prevent sudden death during heart stress
Source: Nat Commun. 2021 Mar 26;12:1910. doi: 10.1038/s41467-021-22178-0 (PMC7997915; doi:10.1038/s41467-021-22178-0)
Supplement: Supplementary file 3 — Source Data [file 41467_2021_22178_MOESM3_ESM.xlsx]

## Sheet: Figure1b
	Macrophage				Granulocyte				CD4 T cell				CD8 T cell				B cell
	Pre	3	60		Pre	3	60		Pre	3	60		Pre	3	60		Pre	3	60
	306.345	10058.1	2926.96		106.435	11262.1	2122.04		26.6087	977.87	119.739		86.4783	891.391	3771.78		159.652	5301.78	2281.7
	252.783	10869.7	2793.91		99.7826	9219.91	2042.22		19.9565	911.348	93.1304		113.087	851.478	3778.43		146.348	5421.52	2115.39
	339.261	9951.65	3452.48		66.5217	10523.7	2195.22		53.2174	1110.91	106.435		93.1304	944.609	3439.17		192.913	4776.26	2567.74
	319.304	10237.7	3113.22		106.435	12233.4	1709.61		26.6087	851.478	186.261		73.1739	991.174	3585.52		139.696	5042.35	2654.22

## Sheet: Figure1c
Clodronate	days after PAB	control+PAB	clodronate+PAB		CD8	days after PAB	WT	CD8KO		Ly6G	days after PAB	WT	Ly6G antibody
	60	0				60	0				60	0
	60	0				60	0				60	0
	60	0				60	0				60	0
	60	0				60	0				60	0
	60	0				60	0				60	0
	60	0				60	0				60	0
	60	0				60	0				60	0
	60	0				60	0				60	0
	60	0				60	0				60	0
	60	0				60	0				60	0
	60	0				60		0			60		0
	60	0				60		0			60		0
	0.17		1			60		0			60		0
	0.17		1			60		0			60		0
	0.17		1			60		0			60		0
	0.17		1			60		0			60		0
	7		1			60		0			60		0
	60		0			60		0			60		0
	4		1			60		0			60		0
						60		0			60		0
CD4	days after PAB	WT	CD4KO							Rag2 KO
	60	0									days after PAB	WT	Rag2KO
	60	0									60	0
	60	0									60	0
	60	0									60	0
	60	0									60	0
	60	0									60	0
	60	0									60	0
	60	0									60	0
	60	0									60	0
	60	0									60	0
	60		0								60	0
	60		0								60		0
	60		0								60		0
	60		0								60		0
	60		0								60		0
	60		0								60		0
	60		0								60		0
	60		0								60		0
	60		0								60		0
	60		0								60		0
											60		0

## Sheet: Figure2b
		Areg+/+ after PAB	Areg-/- after PAB
	60	0
	60	0
	60	0
	60	0
	60	0
	60	0
	60	0
	60	0
	60	0
	60	0
	0.03		1
	0.03		1
	1		1
	0.04		1
	0.06		1
	1		1
	60		0

## Sheet: Figure2d
	days after PAB	Areg+/+BMT+PAB	Areg-/-BMT+PAB
	60	0
	60	0
	60	0
	60	0
	60	0
	60	0
	60	0
	60	0
	60	0
	0.02		1
	0.02		1
	0.03		1
	0.5		1
	7		1
	3		1
	60		0

## Sheet: Figure2f
				Days after PAB	Clodronate+PAB+PBS	Clodronate+PAB+AREG
				0.021	1
				0.021	1
				0.041	1
				0.041	1
				0.041	1
				0.083	1
				0.083	1
				0.125	1
				60	0
				60	0
				0.125	1	1
				60		0
				60		0
				60		0
				60		0
				60		0
				60		0
				60		0
				60		0
				60		0

## Sheet: Figure2g
	Days elapsed	wt	Areg-/-
	2	0
	2	0
	2	0
	2	0
	2	0
	2	0
	2	0
	2	0
	2	0
	2	0
	0.1		1
	0.1		1
	0.1		1
	0.1		1
	0.1		1
	0.1		1
	2	0
	2	0
	2	0
	2	0
	2		0
	2		0
	2		0
	2		0
	2		0
	2		0

## Sheet: Figure2i
		VT inducible	Not VT inducible
	Wild Type	1	5
	Areg-/-	6	0

## Sheet: Figure3c
	wt	wt PAB	areg-/-	areg-/- PAB	areg-/- areg ip
	88.7	65.9	31.4	14.8	75.4
	78.8	74.6	28.9	19.9	75
	81.8	77.3	29.1	19.1	86.1
	86.1	66.9	28.5	25.7	75.4
	66	87.8	26.1	14.8	72.5
	88.1	47.6	32.1	22.7	55.9

## Sheet: Figure4b
	Macrophage (-)	Macrohage(+)
	128.985	347.203
	187.627	444.603
	185.916	321.416
	217.834	378.556
	241.062	345.57
	239.308	344.34
	190.793	264.085
	219.25	409.055
	189.911	316.289
	295.627	264.819
	149.756	273.203
	163.984	400.81
	188.245	218.126
	229.427	245.367
	270.583	325.452
	224.143	351.451
	149.943	282.899
	204.133	318.803
	156.18
	148.686
	168.699
	220.645
	224.349
	240.863

## Sheet: Figure4c
	WT	Areg-/-
	0.560384	0.454943
	0.950811	0.400564
	0.965202	0.367462
	0.636318	0.335694
	1.231	0.342199
	1.22414	0.549016
	0.957411	0.337887
	0.979361	0.156996
	1.36136	0.292972
	1.07253	0.371814
	1.10147	0.26231
	1.11087	0.400564
	0.636172	0.266568
	0.696521	0.601759
	1.33735	0.2823
	0.978974	0.346982
	0.595112	0.473196
	1.32749	0.310258
	1.07495	0.26906
	0.772011	0.296417
	1.38752	0.844666
		0.381353
		0.231186
		0.72908
		0.445926
		0.917142

[truncated: 16 more sheets: Figure4d, Figure4f, Supple. Fig. 2, Supple. Fig. 3a, Supple. Fig. 3b, Supple. Fig. 4a, Supple. Fig. 4b, Supple. Fig. 5a, Supple. Fig. 10, Supple. Fig. 11a, Supple. Fig. 11b, Supple. Fig. 11c, Supple. Fig. 12b, Supple. Fig. 12c, Supple. Fig. 14a, Supple. Fig. 15]
